# Supplementary material for: Structure of the IscB–ωRNA ribonucleoprotein complex, the likely ancestor of CRISPR-Cas9
Source: Nat Commun. 2022 Nov 7;13:6719. doi: 10.1038/s41467-022-34378-3 (PMC9640706; doi:10.1038/s41467-022-34378-3)
Supplement: Supplementary file 8 — Source Data [file 41467_2022_34378_MOESM8_ESM.xlsx]

## Sheet: Figure 4b
Figure 4b
Target	Construct	Sample 1	Sample 2	Sample 3	Sample 4
ALDH1A3	WT	2.72	2.11	1.76	2.46
	dE129-K144	0.01	0	0.01	0
	H380A	0.84	0.74	1.08	0.93
	G461P	0	0	0	0
	Y469A	0.15	0.16	0.15	0.25
	W479A	2.83	1.01	2.23	2.68
VEGFA	WT	3.3	3.38	3.52	2.52
	dE129-K144	0	0.02	0.02	0
	H380A	0.43	0.28	0.17	0.31
	G461P	0	0	0	0.02
	Y469A	0	0.07	0.02	0
	W479A	0.84	1.04	1.26	0.84
